# Supplementary material for: Impact of precipitation levels on vegetation in ecologically fragile karst areas in the Guangxi (China) karst region
Source: PeerJ. 2025 Jun 23;13:e19565. doi: 10.7717/peerj.19565 (PMC12199740; doi:10.7717/peerj.19565)
Supplement: Supplemental Information 1 [file peerj-13-19565-s001.zip]

Archive with 6 entries (5 files):
- Raw Data Fig.1/Forest Zoning-NDVI.mxd
- Raw Data Fig.1/Forest Zoning.tfw
- Raw Data Fig.1/Forest Zoning.tif
- Raw Data Fig.1/Forest Zoning.tif.aux.xml
- Raw Data Fig.1/Forest Zoning.tif.xml
- Raw Data Fig.1/
