# Supplementary material for: Impact of precipitation levels on vegetation in ecologically fragile karst areas in the Guangxi (China) karst region
Source: PeerJ. 2025 Jun 23;13:e19565. doi: 10.7717/peerj.19565 (PMC12199740; doi:10.7717/peerj.19565)
Supplement: Supplemental Information 1 [file peerj-13-19565-s001.zip › Raw Data Fig.1/Forest Zoning.tif.aux.xml]

<PAMDataset>
  <PAMRasterBand band="1">
    <Histograms>
      <HistItem>
        <HistMin>1.000378489494324</HistMin>
        <HistMax>8.985629081726074</HistMax>
        <BucketCount>256</BucketCount>
        <IncludeOutOfRange>1</IncludeOutOfRange>
        <Approximate>0</Approximate>
        <HistCounts>7|5|9|5|9|6|7|9|8|7|4|7|8|6|3|3|6|3|5|5|3|5|1|3|8|7|3|8|7|3|6|8|11|9|8|10|3|16|13|7|9|5|11|8|16|9|5|9|14|5|8|11|10|10|12|10|9|10|15|14|13|5|12|9|11|17|10|12|16|11|17|20|17|12|14|10|8|11|15|10|13|12|20|24|20|21|27|18|25|26|21|22|18|23|19|25|26|29|26|37|35|28|38|36|37|45|41|42|37|44|38|70|39|37|39|36|37|38|48|36|135|443|434|201|264|187|175|163|175|125|109|138|129|107|84|83|146|183|183|286|377|544|535|506|512|410|341|266|229|238|205|194|193|155|134|142|115|97|110|112|95|94|79|78|66|61|51|48|50|49|51|55|47|42|50|48|39|34|53|40|30|43|51|49|47|54|70|63|52|53|49|48|53|26|36|27|19|19|23|22|20|18|15|14|17|10|21|6|16|8|10|13|12|11|10|7|11|11|5|10|5|10|6|10|5|3|5|1|2|1|2|0|3|5|6|1|1|1|1|1|6|3|5|0|0|2|6|1|5|2|2|2|2|6|0|4</HistCounts>
      </HistItem>
    </Histograms>
    <Metadata>
      <MDI key="STATISTICS_EXCLUDEDVALUES"></MDI>
      <MDI key="STATISTICS_MAXIMUM">8.9856290817261</MDI>
      <MDI key="STATISTICS_MEAN">5.3301734627822</MDI>
      <MDI key="STATISTICS_MINIMUM">1.0003784894943</MDI>
      <MDI key="STATISTICS_SKIPFACTORX">1</MDI>
      <MDI key="STATISTICS_SKIPFACTORY">1</MDI>
      <MDI key="STATISTICS_STDDEV">1.0272336382036</MDI>
    </Metadata>
  </PAMRasterBand>
</PAMDataset>
