# Supplementary material for: Impact of precipitation levels on vegetation in ecologically fragile karst areas in the Guangxi (China) karst region
Source: PeerJ. 2025 Jun 23;13:e19565. doi: 10.7717/peerj.19565 (PMC12199740; doi:10.7717/peerj.19565)
Supplement: Supplemental Information 1 [file peerj-13-19565-s001.zip › Raw Data Fig.1/Forest Zoning.tif.xml]

<?xml version="1.0" encoding="UTF-8"?>
<metadata xml:lang="zh"><Esri><CreaDate>20221228</CreaDate><CreaTime>20171100</CreaTime><ArcGISFormat>1.0</ArcGISFormat><SyncOnce>TRUE</SyncOnce><DataProperties><lineage><Process ToolSource="c:\program files (x86)\arcgis\desktop10.8\ArcToolbox\Toolboxes\Spatial Analyst Tools.tbx\ExtractByMask" Date="20221228" Time="201711">ExtractByMask 广西森林分区 喀斯特地区边界 G:\Desktop\CYL\气象灾害因子分析-3s\年常规气象灾害因子+NPP+GVA的相关性\森林分区.tif</Process></lineage></DataProperties></Esri></metadata>
