# Supplementary material for: Impact of precipitation levels on vegetation in ecologically fragile karst areas in the Guangxi (China) karst region
Source: PeerJ. 2025 Jun 23;13:e19565. doi: 10.7717/peerj.19565 (PMC12199740; doi:10.7717/peerj.19565)
Supplement: Supplemental Information 2 [file peerj-13-19565-s002.zip]

Archive with 1 entries (1 files):
- Fig.4+Fig.5.xlsx
