# Supplementary material for: Impact of precipitation levels on vegetation in ecologically fragile karst areas in the Guangxi (China) karst region
Source: PeerJ. 2025 Jun 23;13:e19565. doi: 10.7717/peerj.19565 (PMC12199740; doi:10.7717/peerj.19565)
Supplement: Supplemental Information 2 [file peerj-13-19565-s002.zip › Fig.4+Fig.5.xlsx]

## Sheet: 制表
	abs_mean											fu_zhanbi
		eucalyptus	shrubbery	Economic forest	Broad-leaved forest	phlogophora	pine	Bamboo grove	AVG				eucalyptus	shrubbery	Economic forest	Broad-leaved forest	phlogophora	pine	Bamboo grove	AVG
NDVI	Extremely heavy rainstorm	0.21619	0.270884	0.280259	0.312486	0.204105	0.224845	0.271203	0.254282		NDVI	Extremely heavy rainstorm	0.67219	0.579179	0.553358	0.644937	0.483221	0.564356	0.547784	0.577861
	Heavy rainstorm	0.165802	0.15153	0.160444	0.164819	0.166165	0.170212	0.118858	0.156833			Heavy rainstorm	0.570022	0.616751	0.591098	0.649772	0.652891	0.651414	0.556587	0.612648
	Rainstorm	0.16497	0.168217	0.15609	0.152011	0.186828	0.173575	0.197495	0.171312			Rainstorm	0.373953	0.358234	0.535512	0.45105	0.602114	0.484651	0.232276	0.43397
	Heavy rain	0.214419	0.164595	0.171315	0.166714	0.14975	0.164745	0.190038	0.174511			Heavy rain	0.160611	0.402929	0.717434	0.658134	0.50958	0.443719	0.29389	0.455185
	Moderate rain	0.157322	0.155362	0.170675	0.171742	0.130062	0.145314	0.138196	0.152668			Moderate rain	0.465793	0.555722	0.625245	0.554939	0.619211	0.547754	0.588038	0.565243
	Mean value	0.183741	0.182118	0.187756	0.193554	0.167382	0.175738	0.183158				Mean value	0.448514	0.502563	0.604529	0.591766	0.573403	0.538379	0.443715
FVC	Extremely heavy rainstorm	0.219512	0.250866	0.261914	0.285515	0.198029	0.209048	0.247948	0.238976		FVC	Extremely heavy rainstorm	0.69158	0.597146	0.531637	0.659869	0.482856	0.557599	0.583823	0.586359
	Heavy rainstorm	0.162443	0.152635	0.165155	0.16766	0.164281	0.164633	0.12797	0.157825			Heavy rainstorm	0.568314	0.619784	0.600098	0.661238	0.604605	0.631905	0.580562	0.609501
	Rainstorm	0.160294	0.163023	0.160056	0.155236	0.178315	0.165327	0.185654	0.166844			Rainstorm	0.417788	0.385496	0.533875	0.474347	0.605722	0.494343	0.256509	0.452583
	Heavy rain	0.215062	0.165503	0.174733	0.170915	0.152244	0.166618	0.181075	0.175164			Heavy rain	0.183998	0.415187	0.710561	0.656369	0.519117	0.468677	0.305749	0.465665
	Moderate rain	0.165213	0.159487	0.170158	0.17726	0.132811	0.150993	0.141813	0.156819			Moderate rain	0.393687	0.508763	0.576969	0.535293	0.563279	0.495008	0.526167	0.514166
	Mean value	0.184505	0.178303	0.186403	0.191317	0.165136	0.171324	0.176892				Mean value	0.451074	0.505275	0.590628	0.597423	0.555116	0.529507	0.450562
NPP	Extremely heavy rainstorm	0.204516	0.203296	0.23034	0.18207	0.21144	0.221635	0.23174	0.212148		NPP	Extremely heavy rainstorm	0.623818	0.399055	0.201489	0.363038	0.496168	0.388212	0.280299	0.393154
	Heavy rainstorm	0.177273	0.195191	0.218595	0.212968	0.21565	0.219319	0.173513	0.201787			Heavy rainstorm	0.249206	0.242816	0.140519	0.1749	0.215422	0.245154	0.451147	0.245595
	Rainstorm	0.206065	0.265128	0.332974	0.340461	0.34909	0.316342	0.231178	0.291605			Rainstorm	0.125199	0.091241	0.0200742	0.0439805	0.011519	0.0269573	0.264759	0.0833899
	Heavy rain	0.261587	0.291167	0.264283	0.310756	0.288408	0.264904	0.296901	0.282572			Heavy rain	0.092122	0.0637928	0.0695505	0.0272672	0.066105	0.0896913	0.0404743	0.0641433
	Moderate rain	0.388397	0.398845	0.391146	0.364335	0.373355	0.401104	0.458842	0.396575			Moderate rain	0.0121903	0.0155219	0.019365	0.0300304	0.0219204	0.0157667	0.00876515	0.0176514
	Mean value	0.247567	0.270725	0.287468	0.282118	0.287589	0.284661	0.278435				Mean value	0.220507	0.162485	0.0901996	0.127843	0.162227	0.153156	0.209089
	fu_mean											zheng_mean
		eucalyptus	shrubbery	Economic forest	Broad-leaved forest	phlogophora	pine	Bamboo grove	AVG				eucalyptus	shrubbery	Economic forest	Broad-leaved forest	phlogophora	pine	Bamboo grove	AVG
NDVI	Extremely heavy rainstorm	-0.261922	-0.381051	-0.395728	-0.421642	-0.269153	-0.299779	-0.395148	-0.346346		NDVI	Extremely heavy rainstorm	0.131932	0.130938	0.147755	0.121437	0.156671	0.132864	0.13181	0.136201
	Heavy rainstorm	-0.180163	-0.165291	-0.168186	-0.183349	-0.181152	-0.181479	-0.126014	-0.169376			Heavy rainstorm	0.143318	0.131096	0.152928	0.132652	0.142357	0.14658	0.117382	0.138045
	Rainstorm	-0.115165	-0.136429	-0.165706	-0.139361	-0.200784	-0.170994	-0.154921	-0.154766			Rainstorm	0.186156	0.177286	0.149371	0.162658	0.161522	0.166401	0.198164	0.171651
	Heavy rain	-0.111108	-0.153652	-0.188303	-0.179464	-0.160325	-0.165219	-0.143144	-0.157316			Heavy rain	0.238189	0.17503	0.131799	0.144753	0.141008	0.168201	0.198163	0.17102
	Moderate rain	-0.122415	-0.144566	-0.190933	-0.182135	-0.138595	-0.147016	-0.135944	-0.151658			Moderate rain	0.19453	0.176047	0.147732	0.167183	0.123736	0.156527	0.151788	0.159649
	Mean value	-0.158154	-0.196198	-0.221771	-0.22119	-0.190002	-0.192897	-0.191034				Mean value	0.178825	0.158079	0.145917	0.145736	0.145059	0.154115	0.159461
FVC	Extremely heavy rainstorm	-0.25857	-0.331774	-0.362485	-0.37009	-0.242323	-0.269493	-0.330736	-0.309353		FVC	Extremely heavy rainstorm	0.122414	0.119262	0.137201	0.114213	0.143281	0.127771	0.121064	0.126458
	Heavy rainstorm	-0.176971	-0.165848	-0.173302	-0.185595	-0.178619	-0.175149	-0.13562	-0.170158			Heavy rainstorm	0.146764	0.129386	0.149251	0.130441	0.137976	0.149156	0.109875	0.136121
	Rainstorm	-0.124256	-0.140287	-0.169385	-0.14701	-0.189245	-0.164229	-0.149394	-0.154829			Rainstorm	0.19472	0.185961	0.145003	0.162404	0.165707	0.176001	0.210375	0.177167
	Heavy rain	-0.112497	-0.152083	-0.192222	-0.184612	-0.162652	-0.164823	-0.142273	-0.158737			Heavy rain	0.234187	0.171981	0.128181	0.14217	0.138762	0.164366	0.209556	0.169886
	Moderate rain	-0.120062	-0.143498	-0.1866	-0.186009	-0.139847	-0.145347	-0.132831	-0.150599			Moderate rain	0.187759	0.168866	0.136876	0.158784	0.116186	0.143253	0.141411	0.150448
	Mean value	-0.158471	-0.186698	-0.216799	-0.214663	-0.182537	-0.183808	-0.178171				Mean value	0.177169	0.155091	0.139303	0.141603	0.140383	0.152109	0.158456
NPP	Extremely heavy rainstorm	-0.208299	-0.15148	-0.132512	-0.134156	-0.175486	-0.14782	-0.153166	-0.15756		NPP	Extremely heavy rainstorm	0.198241	0.237704	0.255025	0.209378	0.246846	0.268474	0.262342	0.239716
	Heavy rainstorm	-0.0942302	-0.109292	-0.118669	-0.106006	-0.115912	-0.141313	-0.125979	-0.115915			Heavy rainstorm	0.204836	0.222737	0.234932	0.235642	0.243035	0.244653	0.212585	0.228346
	Rainstorm	-0.0665763	-0.0874805	-0.0767942	-0.113669	-0.0650237	-0.0865115	-0.0984596	-0.0849307			Rainstorm	0.226028	0.282964	0.338222	0.350895	0.3524	0.322709	0.27897	0.307455
	Heavy rain	-0.0792263	-0.0825068	-0.0719336	-0.0737741	-0.0740909	-0.0728876	-0.0917772	-0.0780281			Heavy rain	0.280091	0.305386	0.278661	0.317399	0.303579	0.283824	0.305553	0.296356
	Moderate rain	-0.0678151	-0.0802201	-0.0817508	-0.085601	-0.0725279	-0.069383	-0.0678884	-0.0750266			Moderate rain	0.392353	0.403869	0.397256	0.372964	0.380097	0.406418	0.462299	0.40218
	Mean value	-0.103229	-0.102196	-0.096332	-0.102641	-0.100608	-0.103583	-0.107454				Mean value	0.26031	0.290532	0.300819	0.297256	0.305192	0.305216	0.30435
