# Supplementary material for: Impact of precipitation levels on vegetation in ecologically fragile karst areas in the Guangxi (China) karst region
Source: PeerJ. 2025 Jun 23;13:e19565. doi: 10.7717/peerj.19565 (PMC12199740; doi:10.7717/peerj.19565)
Supplement: Supplemental Information 3 [file peerj-13-19565-s003.zip]

Archive with 26 entries (25 files):
- Raw Data Fig.6/
- Raw Data Fig.6/Extremely heavy rainstorm.mxd
- Raw Data Fig.6/Extremely heavy rainstorm.tfw
- Raw Data Fig.6/Extremely heavy rainstorm.tif
- Raw Data Fig.6/Extremely heavy rainstorm.tif.aux.xml
- Raw Data Fig.6/Extremely heavy rainstorm.tif.ovr
- Raw Data Fig.6/Heavy rain.mxd
- Raw Data Fig.6/Heavy rain.tfw
- Raw Data Fig.6/Heavy rain.tif
- Raw Data Fig.6/Heavy rain.tif.aux.xml
- Raw Data Fig.6/Heavy rain.tif.xml
- Raw Data Fig.6/Heavy rainstorm.mxd
- Raw Data Fig.6/Heavy rainstorm.tfw
- Raw Data Fig.6/Heavy rainstorm.tif
- Raw Data Fig.6/Heavy rainstorm.tif.aux.xml
- Raw Data Fig.6/Heavy rainstorm.tif.ovr
- Raw Data Fig.6/Moderate rain.mxd
- Raw Data Fig.6/Moderate rain.tfw
- Raw Data Fig.6/Moderate rain.tif
- Raw Data Fig.6/Moderate rain.tif.aux.xml
- Raw Data Fig.6/Moderate rain.tif.xml
- Raw Data Fig.6/Rainstorm.mxd
- Raw Data Fig.6/Rainstorm.tfw
- Raw Data Fig.6/Rainstorm.tif
- Raw Data Fig.6/Rainstorm.tif.aux.xml
- Raw Data Fig.6/Rainstorm.tif.ovr
