# Supplementary material for: Impact of precipitation levels on vegetation in ecologically fragile karst areas in the Guangxi (China) karst region
Source: PeerJ. 2025 Jun 23;13:e19565. doi: 10.7717/peerj.19565 (PMC12199740; doi:10.7717/peerj.19565)
Supplement: Supplemental Information 3 [file peerj-13-19565-s003.zip › Raw Data Fig.6/Extremely heavy rainstorm.tif.aux.xml]

<PAMDataset>
  <PAMRasterBand band="1">
    <Histograms>
      <HistItem>
        <HistMin>0.0009611477144062519</HistMin>
        <HistMax>38.87960052490234</HistMax>
        <BucketCount>256</BucketCount>
        <IncludeOutOfRange>1</IncludeOutOfRange>
        <Approximate>0</Approximate>
        <HistCounts>583|461|447|495|448|418|445|411|316|352|381|431|393|296|250|268|240|197|200|187|174|161|170|159|146|164|185|168|161|164|138|136|151|156|195|212|181|146|132|116|108|109|96|94|120|94|80|75|86|78|72|74|83|67|72|66|75|54|54|56|62|56|64|62|52|59|52|69|63|54|38|42|32|37|38|28|31|33|17|28|27|22|25|24|20|20|17|26|23|23|23|17|18|6|10|15|12|7|10|6|10|14|7|4|10|8|5|9|14|6|10|10|10|12|11|8|4|5|3|1|2|1|0|2|1|0|3|0|3|0|0|0|1|0|0|0|1|0|0|2|0|3|0|1|1|0|0|1|0|0|0|0|0|0|0|0|0|0|0|0|0|0|0|0|0|0|0|0|0|0|0|1|0|0|0|0|0|0|0|0|0|0|0|0|0|0|0|0|0|0|0|0|0|0|0|0|0|0|0|0|0|0|0|0|0|0|0|0|0|0|0|0|0|0|0|0|0|0|0|1|0|0|0|0|0|0|0|0|0|0|0|0|0|0|0|0|0|0|0|0|0|1|0|0|0|1|0|0|0|0|0|0|0|0|0|1</HistCounts>
      </HistItem>
    </Histograms>
    <Metadata>
      <MDI key="RepresentationType">ATHEMATIC</MDI>
      <MDI key="STATISTICS_COVARIANCES">13.95948593130407</MDI>
      <MDI key="STATISTICS_EXCLUDEDVALUES"></MDI>
      <MDI key="STATISTICS_MAXIMUM">38.879600524902</MDI>
      <MDI key="STATISTICS_MEAN">3.9574814236439</MDI>
      <MDI key="STATISTICS_MINIMUM">0.00096114771440625</MDI>
      <MDI key="STATISTICS_SKIPFACTORX">1</MDI>
      <MDI key="STATISTICS_SKIPFACTORY">1</MDI>
      <MDI key="STATISTICS_STDDEV">3.7362395441545</MDI>
    </Metadata>
  </PAMRasterBand>
</PAMDataset>
