# Supplementary material for: Impact of precipitation levels on vegetation in ecologically fragile karst areas in the Guangxi (China) karst region
Source: PeerJ. 2025 Jun 23;13:e19565. doi: 10.7717/peerj.19565 (PMC12199740; doi:10.7717/peerj.19565)
Supplement: Supplemental Information 3 [file peerj-13-19565-s003.zip › Raw Data Fig.6/Heavy rain.tfw]

0.0219453066
0.0000000000
0.0000000000
-0.0219453066
104.4465456910
26.3885636410
