# Supplementary material for: Impact of precipitation levels on vegetation in ecologically fragile karst areas in the Guangxi (China) karst region
Source: PeerJ. 2025 Jun 23;13:e19565. doi: 10.7717/peerj.19565 (PMC12199740; doi:10.7717/peerj.19565)
Supplement: Supplemental Information 3 [file peerj-13-19565-s003.zip › Raw Data Fig.6/Heavy rain.tif.aux.xml]

<PAMDataset>
  <PAMRasterBand band="1">
    <Histograms>
      <HistItem>
        <HistMin>276.0556335449219</HistMin>
        <HistMax>558.6734619140625</HistMax>
        <BucketCount>256</BucketCount>
        <IncludeOutOfRange>1</IncludeOutOfRange>
        <Approximate>0</Approximate>
        <HistCounts>11|9|11|11|14|11|13|16|14|13|17|13|20|13|22|22|20|24|27|26|26|32|31|32|36|34|36|43|52|46|57|57|56|66|72|76|86|81|100|111|129|147|158|167|176|199|236|305|264|243|224|212|238|274|262|276|323|338|365|555|623|529|525|579|717|785|767|767|683|684|636|742|731|759|806|682|686|716|707|686|713|777|814|827|785|749|913|1210|1034|958|902|772|726|657|670|757|765|751|740|521|475|457|497|486|549|557|564|518|514|567|473|672|745|618|469|545|682|695|966|1288|1042|668|697|753|484|448|507|378|363|373|399|380|383|400|411|362|385|375|367|288|297|264|224|207|236|389|452|578|700|657|715|646|549|507|533|749|1006|850|749|867|660|527|747|887|724|702|788|648|864|687|405|403|428|752|842|1036|905|864|621|395|329|291|259|233|229|200|183|150|161|147|142|138|146|113|116|94|94|71|81|67|71|69|56|54|40|56|41|63|37|39|35|22|26|10|21|18|13|7|6|12|8|12|7|2|4|5|7|7|3|4|7|3|7|4|0|4|4|5|9|2|0|4|4|2|4|7|1|2|3|3|4|3|1|4|2|1</HistCounts>
      </HistItem>
    </Histograms>
    <Metadata>
      <MDI key="STATISTICS_COVARIANCES">2200.003830578908</MDI>
      <MDI key="STATISTICS_EXCLUDEDVALUES"></MDI>
      <MDI key="STATISTICS_MAXIMUM">558.67346191406</MDI>
      <MDI key="STATISTICS_MEAN">404.79480237472</MDI>
      <MDI key="STATISTICS_MINIMUM">276.05563354492</MDI>
      <MDI key="STATISTICS_SKIPFACTORX">1</MDI>
      <MDI key="STATISTICS_SKIPFACTORY">1</MDI>
      <MDI key="STATISTICS_STDDEV">46.904198432325</MDI>
    </Metadata>
  </PAMRasterBand>
</PAMDataset>
