# Supplementary material for: Impact of precipitation levels on vegetation in ecologically fragile karst areas in the Guangxi (China) karst region
Source: PeerJ. 2025 Jun 23;13:e19565. doi: 10.7717/peerj.19565 (PMC12199740; doi:10.7717/peerj.19565)
Supplement: Supplemental Information 3 [file peerj-13-19565-s003.zip › Raw Data Fig.6/Heavy rain.tif.xml]

<?xml version="1.0" encoding="UTF-8"?>
<metadata xml:lang="zh"><Esri><CreaDate>20221103</CreaDate><CreaTime>18590100</CreaTime><ArcGISFormat>1.0</ArcGISFormat><SyncOnce>TRUE</SyncOnce><DataProperties><GeoStats><OutputType>PREDICTION</OutputType></GeoStats><lineage><Process ToolSource="c:\program files (x86)\arcgis\desktop10.8\ArcToolbox\Toolboxes\Geostatistical Analyst Tools.tbx\GALayerToGrid" Date="20221103" Time="185903">GALayerToGrid 反距离权重法 G:\Desktop\CYL\气象灾害因子分析-3s\暴雨（1970-2019）年+四季\降雨量-年空间图\年大雨量.tif 0.021945306564 1 1</Process></lineage></DataProperties></Esri></metadata>
