# Supplementary material for: Impact of precipitation levels on vegetation in ecologically fragile karst areas in the Guangxi (China) karst region
Source: PeerJ. 2025 Jun 23;13:e19565. doi: 10.7717/peerj.19565 (PMC12199740; doi:10.7717/peerj.19565)
Supplement: Supplemental Information 3 [file peerj-13-19565-s003.zip › Raw Data Fig.6/Heavy rainstorm.tif.aux.xml]

<PAMDataset>
  <PAMRasterBand band="1">
    <Histograms>
      <HistItem>
        <HistMin>27.95976257324219</HistMin>
        <HistMax>260.9426879882813</HistMax>
        <BucketCount>256</BucketCount>
        <IncludeOutOfRange>1</IncludeOutOfRange>
        <Approximate>0</Approximate>
        <HistCounts>1|4|4|3|9|6|9|5|9|14|6|10|9|6|10|4|7|8|16|15|17|19|16|25|27|23|10|22|15|30|26|36|39|63|54|64|62|83|95|85|93|92|85|100|135|110|142|160|154|140|125|148|173|195|181|192|248|285|229|231|209|204|169|141|164|159|170|149|157|179|166|168|161|163|192|182|165|174|164|187|156|165|227|271|202|177|180|151|171|154|143|120|98|93|95|82|102|101|118|118|153|154|114|82|80|72|89|68|58|43|57|38|33|40|41|27|34|39|28|26|30|27|30|25|30|19|28|27|25|28|23|27|34|18|24|14|32|25|22|17|26|32|19|30|30|36|22|27|22|18|22|30|16|21|19|17|26|14|18|25|22|20|17|6|15|38|17|13|8|18|17|20|17|16|21|16|16|21|14|17|14|14|11|18|9|8|12|12|16|10|12|9|16|9|10|12|10|8|7|7|3|4|5|5|14|4|1|6|2|3|3|1|2|3|3|3|3|2|5|1|2|5|8|5|7|5|6|3|7|3|6|1|1|2|0|2|1|1|0|1|3|0|1|2|0|0|0|0|0|1|0|1|0|0|0|1</HistCounts>
      </HistItem>
    </Histograms>
    <Metadata>
      <MDI key="RepresentationType">ATHEMATIC</MDI>
      <MDI key="STATISTICS_COVARIANCES">1162.161732630348</MDI>
      <MDI key="STATISTICS_EXCLUDEDVALUES"></MDI>
      <MDI key="STATISTICS_MAXIMUM">260.94268798828</MDI>
      <MDI key="STATISTICS_MEAN">102.38107293194</MDI>
      <MDI key="STATISTICS_MINIMUM">27.959762573242</MDI>
      <MDI key="STATISTICS_SKIPFACTORX">1</MDI>
      <MDI key="STATISTICS_SKIPFACTORY">1</MDI>
      <MDI key="STATISTICS_STDDEV">34.090493288164</MDI>
    </Metadata>
  </PAMRasterBand>
</PAMDataset>
