# Supplementary material for: Impact of precipitation levels on vegetation in ecologically fragile karst areas in the Guangxi (China) karst region
Source: PeerJ. 2025 Jun 23;13:e19565. doi: 10.7717/peerj.19565 (PMC12199740; doi:10.7717/peerj.19565)
Supplement: Supplemental Information 3 [file peerj-13-19565-s003.zip › Raw Data Fig.6/Moderate rain.tif.aux.xml]

<PAMDataset>
  <PAMRasterBand band="1">
    <Histograms>
      <HistItem>
        <HistMin>285.9288330078125</HistMin>
        <HistMax>510.7610168457031</HistMax>
        <BucketCount>256</BucketCount>
        <IncludeOutOfRange>1</IncludeOutOfRange>
        <Approximate>0</Approximate>
        <HistCounts>3|3|2|2|4|2|2|4|3|3|1|6|2|5|3|4|6|3|4|6|4|5|5|11|13|16|19|22|18|25|13|19|25|25|22|27|34|23|32|39|31|44|56|59|76|66|81|72|90|86|102|127|139|174|193|222|322|427|382|443|489|510|540|530|544|693|825|933|838|812|755|786|1043|1209|1073|720|769|978|1125|973|778|814|843|913|1047|1026|1068|1149|1266|1446|1660|1394|1440|1629|1598|1337|988|841|978|952|683|625|555|610|874|709|636|656|437|447|475|534|509|387|318|354|345|365|344|391|302|306|282|205|215|217|197|175|159|158|188|199|222|239|256|251|243|253|261|253|276|283|289|312|323|259|229|219|287|405|447|466|427|445|567|607|536|492|452|884|728|766|753|507|436|409|624|849|404|387|451|306|228|340|439|246|189|203|229|407|359|244|353|412|354|359|374|393|338|381|652|477|369|423|508|530|604|709|943|865|641|334|241|201|206|190|149|118|88|79|72|63|40|37|28|29|26|27|19|15|9|11|10|8|8|13|7|3|4|8|7|6|2|10|5|8|0|3|4|6|9|2|3|5|2|4|7|1|3|4|2|4|3|4|2|1</HistCounts>
      </HistItem>
    </Histograms>
    <Metadata>
      <MDI key="STATISTICS_COVARIANCES">1602.817210276692</MDI>
      <MDI key="STATISTICS_EXCLUDEDVALUES"></MDI>
      <MDI key="STATISTICS_MAXIMUM">510.7610168457</MDI>
      <MDI key="STATISTICS_MEAN">389.98051351981</MDI>
      <MDI key="STATISTICS_MINIMUM">285.92883300781</MDI>
      <MDI key="STATISTICS_SKIPFACTORX">1</MDI>
      <MDI key="STATISTICS_SKIPFACTORY">1</MDI>
      <MDI key="STATISTICS_STDDEV">40.035199640775</MDI>
    </Metadata>
  </PAMRasterBand>
</PAMDataset>
