# Supplementary material for: Impact of precipitation levels on vegetation in ecologically fragile karst areas in the Guangxi (China) karst region
Source: PeerJ. 2025 Jun 23;13:e19565. doi: 10.7717/peerj.19565 (PMC12199740; doi:10.7717/peerj.19565)
Supplement: Supplemental Information 3 [file peerj-13-19565-s003.zip › Raw Data Fig.6/Rainstorm.tif.aux.xml]

<PAMDataset>
  <PAMRasterBand band="1">
    <Histograms>
      <HistItem>
        <HistMin>163.3397827148438</HistMin>
        <HistMax>434.5874633789063</HistMax>
        <BucketCount>256</BucketCount>
        <IncludeOutOfRange>1</IncludeOutOfRange>
        <Approximate>0</Approximate>
        <HistCounts>1|0|1|0|1|1|2|1|0|3|2|2|2|4|3|1|4|4|2|2|3|3|3|1|4|5|3|2|4|4|1|6|4|3|5|1|9|2|4|8|9|13|18|17|7|3|2|2|1|1|2|1|4|0|3|4|2|2|4|5|7|4|8|7|12|14|22|19|11|24|20|23|29|29|27|32|32|40|51|48|45|41|65|62|66|106|136|84|59|63|63|61|63|56|51|53|51|49|55|59|70|59|87|77|73|85|89|116|136|132|162|203|226|184|134|104|98|104|112|112|119|114|120|121|133|97|143|136|132|155|141|143|142|151|152|167|223|209|194|262|343|350|326|298|253|219|201|146|135|140|135|114|89|84|89|74|91|56|78|68|87|98|77|82|93|84|104|101|73|70|63|67|72|54|72|71|64|56|49|74|59|48|72|50|41|40|41|43|31|37|34|36|38|34|33|36|43|39|33|38|42|30|27|30|21|23|28|17|13|11|16|13|10|8|14|10|9|6|10|8|8|7|10|8|9|7|9|9|10|10|11|6|2|1|3|5|2|2|2|1|0|4|0|0|4|3|2|0|2|7|3|0|3|3|2|1</HistCounts>
      </HistItem>
    </Histograms>
    <Metadata>
      <MDI key="RepresentationType">ATHEMATIC</MDI>
      <MDI key="STATISTICS_COVARIANCES">1365.739216266857</MDI>
      <MDI key="STATISTICS_EXCLUDEDVALUES"></MDI>
      <MDI key="STATISTICS_MAXIMUM">434.58746337891</MDI>
      <MDI key="STATISTICS_MEAN">306.87229488327</MDI>
      <MDI key="STATISTICS_MINIMUM">163.33978271484</MDI>
      <MDI key="STATISTICS_SKIPFACTORX">1</MDI>
      <MDI key="STATISTICS_SKIPFACTORY">1</MDI>
      <MDI key="STATISTICS_STDDEV">36.955909084568</MDI>
    </Metadata>
  </PAMRasterBand>
</PAMDataset>
